# Supplementary material for: Co-Metabolic Degradation of β-Cypermethrin and 3-Phenoxybenzoic Acid by Co-Culture of Bacillus licheniformis B-1 and Aspergillus oryzae M-4
Source: PLoS One. 2016 Nov 29;11(11):e0166796. doi: 10.1371/journal.pone.0166796 (PMC5127528; doi:10.1371/journal.pone.0166796)
Supplement: S1 Dataset — (XLSX) [file pone.0166796.s001.xlsx]

## Sheet: Sheet1
Date of Fig 1
	Time (h)	residual β-CY of sample (%)	standard deviation		residual β-CY of control (%)	standard deviation		3-PBA concentration of sample (mg/L)	standard deviation		3-PBA concentration of control (mg/L)	standard deviation
	0	100	0		100	0		0	0		0	0
	12	96.9032	1.66		86.63	0.72		1.01	0.02		0	0
	24	82.291	0.59		80.65	2.05		0.86	0.04		0.72	0.36
	36	64.2313	2.09		78.96	3.19		0.59	0.03		2.9	0.41
	48	46.0914	1.15		70.55	2.64		0.18	0.01		10.02	0.78
	60	33.9246	2.98		57.03	0.56		0.086	0.009		15.5	1.25
	72	21.1465	1.78		53.46	1.83		0.05	0.01		20.16	0.91
Date of Fig 2A
	Initial concentration of chrysanthemic acid (mg/L)	% β-CY degraded	standard deviation		OD600 of strain B-1	standard deviation		Final concentration of chrysanthemic acid (mg/L)	standard deviation
	0	46.54	0.86	--	1.6	0.09		0	0
	20	47.47	0.94	--	1.58	0.1		19.806	1.5
	40	45.12	1.05	--	1.64	0.12		39.472	0.9
	60	44.98	1.25	--	1.53	0.08		59.13	1
	80	45.67	1.68	--	1.57	0.11		79.08	1.1
	100	44.34	1.08	--	1.54	0.09		99.71	1.2
Date of Fig 2B
	Initial concentration of 3-PBA (mg/L)	% β-CY degraded	standard deviation		OD600 of strain B-1	standard deviation		Final concentration of 3-PBA (mg/L)	standard deviation
	0	46.54	0.86	--	1.6	0.1		0	0
	20	42.25	1.01	--	1.47	0.097		19.736	2.8
	40	38.54	0.55	--	1.18	0.018		39.612	0.3
	60	32.44	0.97	--	0.99	0.02		59.358	2.5
	80	28.32	1.07	--	0.62	0.11		78.976	3.3
	100	17.68	1.22	--	0.48	0.07		99.01	1.2
Date of Fig 3A
	Initial concentration of gallic acid (mg/L)	% 3-PBA degraded	standard deviation		Dry cell weight of strain M-4 (g/L)	standard deviation		Final concentration of gallic acid (mg/L)	standard deviation
	0	62.76	2.2	--	3.8	0.17		0	0
	20	59.61	1.72	--	3.6	0.159		19.602	1.23
	40	57.19	1.29	--	3.5	0.187		39.284	1.58
	60	52.68	1.08	--	3.17	0.1752		58.83	1.34
	80	49.43	1.69	--	2.75	0.145		78.512	1.79
	100	40.45	1.86	--	2.36	0.25		98.71	1.24
Date of Fig 3B
	Initial concentration of phenol (mg/L)	% 3-PBA degraded	standard deviation		Dry cell weight of strain M-4 (g/L)	standard deviation		Final concentration of phenol (mg/L)	standard deviation
	0	62.76	1.2	--	3.8	0.08		0	0
	20	64.95	1.07	--	3.91	0.025		0.152	0.18
	40	66.19	1.91	--	4.05	0.18		1.168	0.21
	60	68.64	1.08	--	4.08	0.021		5.988	0.66
	80	70.93	1.62	--	4.1	0.083		13.4	1.97
	100	74.23	0.67	--	4.15	0.1		20.33	1.37
Date of Fig 3C
	Initial concentration of catechol (mg/L)	% 3-PBA degraded	standard deviation		Dry cell weight of strain M-4 (g/L)	standard deviation		Final concentration of catechol (mg/L)	standard deviation
	0	62.76	1.2	--	3.8	0.08		0	0
	20	64.16	2.72	--	3.89	0.15		0.142	0.029
	40	67.77	1.39	--	3.92	0.19		0.724	0.212
	60	70.26	2.08	--	3.98	0.18		4.794	0.122
	80	74.46	3.79	--	4	0.16		14.928	1.99
	100	75.88	0.92	--	4.19	0.22		24.46	2.28
Date of Fig 4A
	Initial concentration of chrysanthemic acid (mg/L)	% 3-PBA degraded	standard deviation		Dry cell weight of strain M-4 (g/L)	standard deviation		Final concentration of chrysanthemic acid (mg/L)	standard deviation
	0	62.76	0.2	--	3.8	0.06		0	0
	20	62.5145	1.54	--	3.5	0.012		19.558	0.29
	40	62.7174	1.65	--	3.8	0.04		39.448	0.11
	60	63.7971	2.16	--	3.6	0.08		58.926	0.2
	80	62.971	1.24	--	3.8	0.02		78.432	0.39
	100	62.6304	0.83	--	3.8	0.03		98.45	0.26
Date of Fig 4B
	Initial concentration of 3-PBA (mg/L)	% 3-PBA degraded	standard deviation		Dry cell weight of strain M-4 (g/L)	standard deviation
	0	--	--	--	1	0.07
	20	99.98	2.12	--	1.2	0.1
	40	96.89	2.41	--	1.8	0.09
	60	86.42	2.52	--	2.2	0.092
	80	78.19	2.1	--	3.2	0.12
	100	62.76	2.2	--	3.8	0.07
Date of Fig 5A
	Initial concentration of gallic acid (mg/L)	% β-CY degraded	standard deviation		OD600 of strain B-1	standard deviation		Final concentration of gallic acid (mg/L)	standard deviation
	0	46.54	1.48		1.517	0.04		0	0
	20	59.61	0.72		1.6225	0.01595		0.002	0.231
	40	62.91	0.29		1.642	0.0178		0.496	0.258
	60	68.62	0.08		1.7375	0.0275		2.73	0.234
	80	69.43	0.69		1.7915	0.0485		10.584	0.879
	100	72.34	1.27		1.8475	0.0065		20.71	1.46
Date of Fig 5B
	Initial concentration of phenol (mg/L)	% β-CY degraded	standard deviation		OD600 of strain B-1	standard deviation		Final concentration of phenol (mg/L)	standard deviation
	0	46.54	1.48	--	1.517	0.061		0	0
	20	46.59	0.72	--	1.5715	0.0285		19.752	0.81
	40	46.91	0.29	--	1.5345	0.0178		39.608	0.21
	60	46.86	0.08	--	1.5095	0.0205		58.746	0.96
	80	46.93	0.69	--	1.56	0.0368		79	1.17
	100	47.34	1.27	--	1.5275	0.0085		98.67	1.19
Date of Fig 5C
	Initial concentration of catechol (mg/L)	% β-CY degraded	standard deviation		OD600 of strain B-1	standard deviation		Final concentration of catechol (mg/L)	standard deviation
	0	46.54	1.48	--	1.517	0.078		--	--
	20	47.16	1.72	--	1.4745	0.085		19.756	0.1
	40	45.91	1.09	--	1.4675	0.097		39.524	1.2
	60	47.16	1.28	--	1.4715	0.0115		58.794	1.92
	80	46.69	0.96	--	1.5285	0.016		78.928	1.11
	100	46.34	1.27	--	1.5195	0.0185		98.78	1.49
Table 1
	Treatment	Regression equation	k (h−1)	t1/2 (h)	R2	Y
	Strain B-1	Ct = 99.2857 e−0.008 t	0.008	84.53	0.95	0.846
	Strains B-1 and M-4	Ct = 110.1034 e−0.018t	0.018	39.54	0.914	0.001
